# Supplementary material for: Detectable SARS-CoV-2 specific immune responses in recovered unvaccinated individuals 250 days post wild type infection
Source: PLoS One. 2025 Jun 11;20(6):e0325923. doi: 10.1371/journal.pone.0325923 (PMC12157120; doi:10.1371/journal.pone.0325923)
Supplement: S1 File — (XLSX) [file pone.0325923.s004.xlsx]

## Sheet: serodata
Antibody Test data
229E	NL63	OC43	HKU1	NP_SARS_2	RBD_SARS_2	S1_SARS_2	sample_type	ICS
0	0	0	0	0.454898	0.898514	0.93465	positive	no
0.0480619	0.401277	0.0562781	0.250565	0.76596	0.562047	0.567256	positive	yes
0	0.0335995	0.0375572	0	0.0305239	0.649393	0.633678	positive	no
0.0650977	0.314467	0.0995651	0.319383	0.445296	0.184983	0.215958	positive	no
0	0	0	0	0	0.0341837	0.040162	positive	no
0	0	0.0862816	0.198417	0.766317	0.19184	0.238502	positive	yes
0.00449489	0.213825	0	0	0.391444	0.719743	0.766384	positive	yes
0	0	0	0	0.719804	0.754928	0.781075	positive	no
0	0.0423051	0	0	0.535691	0.545864	0.562396	positive	yes
0	0	0	0	0	0	0	exposed	yes
0.000755009	0.248696	0	0	0.148707	0.469377	0.507148	positive	yes
0	0.0337895	0	0	0	0.0903417	0.072461	positive	no
0	0	0	0	0	0	0	exposed	no
0	0.068912	0.264873	0.167377	0.316835	0.234726	0.248605	positive	no
0	0.112575	0.0301495	0	0	0	0	exposed	no
0	0	0	0	0	0	0	positive	yes
0	0	0	0	0	0	0	positive	yes
0	0	0	0	0.0268584	0	0	positive	yes
0	0	0	0	0.043677	0.362884	0.341325	positive	no
0	0.0134897	0	0	0	0	0	exposed	yes
0	0.00433282	0.0844742	0.194473	0.702567	0.158625	0.179461	positive	no
0	0	0	0	0	0	0	exposed	yes
0	0.0521358	0	0.0278845	0	0.0421305	0.0358247	positive	no
0	0	0	0	0.322985	0.557529	0.15103	positive	no
0	0	0	0	0	0	0	exposed	no
0	0	0	0	0	0	0	exposed	no
0	0	0.0088503	0.0485509	0.161493	0.727828	0.713237	positive	yes
0	0	0.072951	0.0164875	0	0	0	positive	yes
0	0	0.187289	0.38499	0.155668	0.0688912	0.0727682	positive	yes
0.0250107	0.18045	0.0657507	0.0328858	0.786727	0.796112	0.996531	positive	no
0	0.16936	0	0	0	0	0	exposed	no
0	0	0	0	0	0	0	exposed	no
0	0.213735	0	0.132597	0.172048	0	0.0271112	positive	yes
0	0	0	0	0	0	0	exposed	yes
0	0	0	0	0	0.251824	0.256858	positive	no
0.0418332	0.194174	0.0352907	0.00737355	0.183518	0.182783	0.209677	positive	yes
0	0	0	0.00942629	0.470403	0.418922	0.4486	positive	no
0	0.200006	0.0966713	0.113452	0.18013	0.0648471	0.0592976	positive	yes
0.00177047	0.132287	0	0	0.0667793	0	0	positive	yes
0	0.0360061	0.55733	0.291178	0	0	0	positive	no
0	0	0	0	0	0	0	exposed	no
0	0	0	0	0	0	0	exposed	no
0	0.071052	0.068489	0.154256	0	0	0	exposed	no
0	0	0	0	0.016958	0.738293	0.719138	positive	no
0	0	0	0	0.559662	0.796376	0.78426	positive	yes
0	0.0873297	0	0	0.756407	1.08576	0.996223	positive	yes
0	0.0113652	0.0545066	0	0	0.0464422	0.0248282	positive	no
0	0	0	0	0.173969	0.209981	0.15264	positive	no
0	0.171342	0.0813805	0.154639	0	0	0	exposed	yes
0	0	0	0	0	0.669328	0.589836	positive	yes
0	0	0	0	0	0	0	exposed	no
0	0	0	0	0.361275	0.684759	0.638061	positive	yes
0	0	0	0.0749901	0.091485	0.219334	0.211721	positive	no
0	0.18393	0	0	0.38552	0.15791	0.172914	positive	yes
0	0	0	0	0.0522263	0.768362	0.761813	positive	yes
0	0	0	0	0.0700978	0.213207	0.215211	positive	yes
0	0	0	0	0.536953	1.00713	0.965012	positive	no
0	0	0	0	0	0	0	exposed	no
0.0220436	0.0858792	0	0	0.321295	0.641382	0.596695	positive	no
0.0494195	0.116261	0	0	0.717553	0.44996	0.453733	positive	no
0.0104823	0.0774096	0	0	0	0	0	exposed	no
0	0	0	0	0.767259	0.367809	0.375905	positive	yes
0	0.0268553	0	0	0	0	0	exposed	no
0.0346047	0.254299	0.0742244	0	0.45507	0.556621	0.563228	positive	yes
0	0.125137	0	0.0530696	0.744115	0.544711	0.563481	positive	no
0	0	0	0	0	0	0	exposed	no
0	0.0203385	0	0.000344206	0.5385	0.324364	0.366154	positive	no
0	0	0	0	0	0	0	positive	no
0	0	0	0	0.266471	0.30305	0.277176	positive	yes
0	0	0	0	0	0.0628754	0.0671933	positive	no
0	0	0	0.0591133	0.145681	0.185334	0.21915	positive	no
0	0.0409474	0.0920137	0.322142	0.303287	0.0280629	0.0423825	positive	yes
0	0	0.0219809	0.259216	0.0899462	0	0	positive	no
0	0.0453697	0	0	0	0	0	exposed	yes
0	0	0	0	0	0	0	exposed	yes
0	0.0121482	0.0786395	0.0566651	0.452454	0.781272	0.788617	positive	yes
0	0	0	0	0	0	0	positive	no
0	0.143812	0	0.0329811	0	0.0520798	0.0331993	positive	no
0	0	0	0	0.303396	0.299286	0.28216	positive	yes
0	0	0	0	0.112285	0.209117	0.215786	positive	no
0	0	0.672904	0.238858	0	0	0	exposed	yes
0	0.114444	0.154208	0.262489	0	0	0	exposed	no
0	0	0	0	0	0	0	positive	no
0	0	0	0	0	0	0.0118123	positive	yes
0	0	0	0	0.0300282	0.112979	0.10397	positive	yes
0	0.0981074	0.0160077	0	0	0	0	exposed	no
0	0	0	0	0	0.0101916	0.0195114	positive	no
0	0.114626	0	0	0	0	0	positive	yes
0	0.0301321	0	0	0	0	0	exposed	no
0	0	0	0	0.0303149	0.341005	0.32356	positive	no
0	0	0	0	0.0399066	0.658412	0.664765	positive	no
0	0.0757281	0.0842286	0.148945	0	0	0	positive	yes
0	0.074312	0	0	0	0	0	exposed	yes
0	0	0	0	0.112313	0.557049	0.593126	positive	yes
0	0	0	0	0.133707	0.728631	0.785079	positive	yes
0	0.0533375	0.22602	0.403239	0.770395	1.14597	1.09601	positive	no
0	0	0	0	0	0	0	exposed	yes
0	0.0870156	0.0255261	0	0.305145	0.810925	0.79623	positive	no
0	0.103571	0	0	0.153478	0	0	positive	yes
0.050587	0.344297	0.19433	0.24543	0.427949	0.376337	0.379946	positive	no
0	0	0	0	0	0.335164	0.362838	positive	yes
0	0	0.072269	0.0844506	0.067601	0.364255	0.424033	positive	yes
0	0	0	0	0.0791781	0.217558	0.23114	positive	yes
0	0	0.031214	0	0.0298099	0.449818	0.447038	positive	no
0	0	0	0	0	0.188308	0.178208	positive	yes
0	0	0	0	0.511772	0.712699	0.644102	positive	no
0	0	0	0	0.0160709	0.0144771	0.0273888	positive	no
0	0	0	0.0448736	0.415597	0.710741	0.670537	positive	yes
0	0	0	0	0.320074	0.732937	0.707527	positive	yes
0	0	0.148474	0.111842	0	0	0	exposed	yes
0	0	0	0	0	0	0	positive	no
0	0	0	0	0.0321489	0.37859	0.355066	positive	yes
0	0	0	0	0	0.196653	0.184836	positive	no
0	0.0428328	0	0	0.134264	0.332351	0.317774	positive	yes
0	0	0.0521644	0	0.390049	0.625075	0.63568	positive	yes
0	0	0	0	0	0.329969	0.337576	positive	no
0	0	0	0	0	0	0	positive	no
0	0	0	0	0.0198176	0.133715	0.127333	positive	no
0	0	0.00766174	0	0.213899	0.345908	0.371766	positive	no
0	0	0.0527129	0	0.135056	0.149009	0.168856	positive	yes
0	0	0	0	0	0	0	exposed	yes
0	0	0	0	0	0	0	control	no
0	0	0	0	0	0	0	exposed	no
0	0	0	0	0	0	0	control	no
0	0.282611	0	0.0282969	0	0.873873	0.831444	positive	yes
0	0.121213	0.0237504	0	0	0.573012	0.586935	positive	no
0	0	0.102684	0.199483	0	0	0	exposed	yes
0	0.0610088	0.000169532	0.0307757	0.241323	0.27862	0.284067	positive	yes
0	0.113075	0	0.238374	0	0.054047	0.0802076	positive	yes
0	0	0	0	0.16613	0.679006	0.706353	positive	no
0	0	0	0	0.12183	0.806233	0.859051	positive	no
0	0.123137	0.0129525	0	0	0	0	exposed	yes
0	0	0	0.230927	0	0	0	positive	yes
0	0.0161256	0	0	0	0	0	control	no
0	0	0	0	0	0	0	control	yes
0.00408305	0	0	0	0	0	0	control	no
0	0.24829	0.233463	0.39899	0	0	0	control	yes
0	0	0	0	0	0	0	control	no
0	0	0	0	0	0	0	control	yes
0	0	0	0	0	0	0	control	no
0	0	0	0	0	0	0	exposed	no
0	0	0	0	0	0.308463	0.317064	positive	no
0.0295444	0	0.37481	0.0410931	0	0	0	control	yes
0	0	0	0	0	0	0	control	no
0	0	0.0257065	0.303993	0	0	0	control	no
0	0	0	0	0	0	0	control	yes
0	0	0	0.0493797	0	0	0	control	no
0	0	0	0	0	0	0	control	no
0	0	0	0	0	0	0	control	no
0	0	0	0	0	0.640237	0.629235	positive	no
0	0	0	0	0	0	0	control	no
0	0	0	0	0.114399	0.3304	0.373131	positive	no
0	0	0	0	0	0	0	exposed	yes
0	0	0	0	0	0	0	exposed	yes
0	0	0	0	0	0	0	control	no
0	0	0	0	0	0	0	control	yes
0	0	0	0	0	0	0	control	no
0	0	0	0	0	0	0	control	yes
0	0	0	0	0	0	0	control	no
0	0	0	0.140919	0.241794	0.483519	0.51439	positive	no
0	0	0	0	0	0	0	control	no
0	0	0	0.0061205	0	0	0	control	no
0	0	0	0	0	0	0	control	no
0	0.0803765	0	0	0.307037	0.428934	0.427596	positive	yes
0	0	0	0	0	0	0	control	yes
0	0.00855123	0	0	0	0	0	control	no
0	0	0	0	0	0	0	control	yes
0	0	0	0	0	0.445713	0.453288	positive	no
0	0	0	0	0.107941	0.521649	0.544581	positive	no
0	0	0	0	0	0	0	control	no
0	0	0	0	0	0	0	control	no
0	0	0	0	0	0	0	control	no
0	0	0	0.0236083	0	0	0	control	yes
0	0	0	0	0	0	0	control	no

## Sheet: ICS_E229_1_data
sample_type	cd4+/il2+	cd4+/il4+	cd8+/il2+	cd8+/il4+	CD4+/INFy+	CD8+/INFy+	CD4+/TNFa+	CD8+/TNFa+	CD4+/TNFa+_INFy+	CD8+/TNFa+_INFy+	CD4+/react	CD8+/react
POSITIVE	0	0	0.13	0	0	0	0	0	0	0	0	0
POSITIVE	0	0.051	0	0	0.05454	0	0.03	0	0.029	0	0.05554	0
POSITIVE	0	0.012	0.01	0	0	0	0.01701	0	0	0	0.01224	0
POSITIVE	0	0	0	0	0	0	0	0	0	0	0	0
EXPOSED	0	0	0	0.016	0	0	0	0	0	0	0	0
POSITIVE	0	0.001	0	0	0.03233	0.03729	0	0	0.001	0	0.02491	0.02957
POSITIVE	0	0.003	0.00151	0	0.00641	0.022	0.005	0	0.006	0	0.00541	0.016
POSITIVE	0.01172	0.01172	0	0	0	0	0	0	0	0	0	0
POSITIVE	0.00382	0.00037	0.00454	0.00064	0.06806	0.072	0.12127	0	0.02706	0	0.16227	0.05554
EXPOSED	0	0.003	0	0.00122	0	0.098	0	0	0	0.017	0	0.063
EXPOSED	0	8e-05	0	0.01428	0	0.01256	0	0.00398	0	0.006	0	0.01054
POSITIVE	0	0	0	0.013	0.01524	0	0.031	0	0.003	0	0.04324	0
POSITIVE	0	0	0	0	0	0	0	0	0	0	0	0
POSITIVE	0	0	0	0	0.003	0.002	0	0.089	0.002	0	0	0.091
POSITIVE	0	0	0.038	0	0.005	0.007	0	0	0.005	0	0	0
EXPOSED	0	0	0	0	0	0.01293	0	0	0	0	0	0
POSITIVE	0	0	0	0	0	0.181	0	0	0	0	0	0.17312
POSITIVE	0	0	0	0	0.01383	0.058	0	0	0	0	0.00507	0.031
POSITIVE	0	0.002	0	0	0	0.175	0	0	0	0.006	0	0.165
POSITIVE	0.105	0.033	0	0.063	0.03245	0	0	0.036	0.04	0	0	0.012
POSITIVE	0	0	0	0	0	0	0	0	0	0	0	0
EXPOSED	0	0.005	0	0.011	0	0	0.004	0	0.001	0	0.00243	0
POSITIVE	0.0005	0.008	0	0.086	0.02072	0.07638	0.01172	0.08717	0.019	0.04638	0.02444	0.10617
POSITIVE	0	0.013	0	0.026	0.01753	0.082	0.0002	0.113	0.00214	0.062	0.01559	0.133
POSITIVE	0	0.026	0	0	0.02089	0.083	0.00889	0.136	0.012	0.126	0.01778	0.093
POSITIVE	0.007	0	0.005	0	0	0	0	0	0	0	0	0
POSITIVE	0.017	0	0.004	0	0	0	0	0	0	0	0	0
POSITIVE	0	0	0	0	0	0	0	0	0	0	0	0
POSITIVE	0.00327	0	0	0	0.029441	0.08697	0	0	0.00131	0	0.024051	0.07903
POSITIVE	0	0.009	0	0	0.0034	0.354	0	0.179	0.003	0.174	0	0.359
POSITIVE	0.00356	0.00909	0	0	0	0.00557	0	0.092	0	0	0	0.09757
EXPOSED	0	0	0	0	0	0	0	0	0	0	0	0
EXPOSED	0	0.013	0.00286	0.01657	0.015	0.023	0.018	0	0.015	0	0.018	0
POSITIVE	0.00322	0	0.00765	0	0	0	0.00222	0.0113	0	0.004	0	0
POSITIVE	0.00772	0.001	0.00483	0	0	0	0.03071	0.00812	0.01633	0.003	0	0
EXPOSED	0.008	0	0	0	0	0	0	0.00335	0	0	0	0
POSITIVE	0	0	0	0.00218	5e-05	0.01042	0	0.01042	0	0.007	0	0.01384
POSITIVE	0	0	0	0	0	0	0	0	0	0	0	0
POSITIVE	0.00146	0	0	0	0.02502	0.06408	0	0	0	0	0.02416	0.06705
POSITIVE	0	0	0	0	0	0	0	0	0	0	0	0
EXPOSED	0	0.007	0.0062	0	0	0	0	0	0	0	0	0
POSITIVE	0	0	0	0.019	0.048	0.037	0.206	0.005	0.027	0.008	0.227	0.034
POSITIVE	0	0.014	0	0	0	0	0	0.02249	0	0.015	0	0
EXPOSED	0	0	0	0.04	0	0	0.01	0.12	0	0	0	0
POSITIVE	0	0	0.00757	0	0	0.012	0	0.002	0	0	0	0.035
POSITIVE	0	0	0.0001	0	0	0	0	0	0	0	0	0
POSITIVE	0.01745	0	0.01162	0.034	0.001	0.018	0.02	0.02572	0.009	0.02	0.012	0.02372
POSITIVE	0	0	0.00329	0	0	0	0	0.0008	0	0.00032	0	0
POSITIVE	0.001852	0.01762	0	0.008	0.00436	0.075	0.00249	0.05461	0.00602	0.042	0.00083	0.08761
POSITIVE	0	0	0.00244	0	0.02796	0.13076	0	0	0	0	0.02184	0.12661
POSITIVE	0	0	0	0	0	0	0.016	0	0	0	0.00489	0
EXPOSED	0	0.002	0	0.031	0	0.06	0	0.048	0	0.035	0	0.073
POSITIVE	0	0	0.001585	0	0.03441	0.043	0	0	0	0	0.03173	0.04075
POSITIVE	0	0	0	0	0.02059	0	0.39927	0.052	0.01545	0.001	0.40441	0.04
POSITIVE	0	0.001	0	0.02091	0	0.00118	0	0	0	0.00504	0	0
POSITIVE	0	0.016	0	0.02	0	0	0	0	0	0	0	0
EXPOSED	0	0	0.013	0.008	0	0	0	0	0	0	0	0
POSITIVE	0	0.03	0	0	0	0	0	0	0	0	0	0
EXPOSED	0	0.034	0	0.049	0	0.001	0	0	0	0	0	0
POSITIVE	0	0	0	0.012	0	0.066	0	0	0	0.007	0	0.057
POSITIVE	0	0	0	0.031	0	0.012	0	0	0	0	0.00151	0.006
EXPOSED	0	0.0088	0.001008	0.00839	0.02138	0.01887	0.00341	0.00596	0.00738	0.00587	0.01741	0.01896
POSITIVE	0.00977	0.02	0.00141	0	0	0	0.024	0	0.022	0	0	0
CONTROL	0	0	0	0	0.02064	0.05894	0	0	0	0.00229	0.01064	0.00194
CONTROL	0	0.0113	0	0	0.00391	0	0	0	0	0	0	0
CONTROL	0	0	0	0	0	0	0	0	0	0	0	0
CONTROL	0	0.04	0	0.092	0	0.094	0	0	0	0.029	0	0.029
CONTROL	0	0	0	0	0	0.059	0	0	0	0	0	0.05942
EXPOSED	0	0.004	0	0.003	0	0.038	0	0.007	0	0.009	0	0.036
EXPOSED	0	0.004	0	0	0.005289	0	0.00036	0.03452	0.00636	0	0	0.03673
CONTROL	0	0	0	0	0	0	0	0	0	0	0	0
CONTROL	0	0.131	0	0.128	0	0.12	0	0	0	0	0	0.099
POSITIVE	0	0	0	0	0	0.066	0	0	0	0	0	0.033
CONTROL	0	0	0	0.002	0.00076	0.019	0	0.01781	0	0.009	0	0.02781
CONTROL	0	0	0	0.0017	0	0.004	0	0	0	0	0	0
CONTROL	0.00046	0.005	0	0	0.01002	0	0.00095	0	0.008	0.001	0.00297	0

## Sheet: ICS_E229_2_data
sample_type	cd4+/il2+	cd4+/il4+	cd8+/il2+	cd8+/il4+	CD4+/INFy+	CD8+/INFy+	CD4+/TNFa+	CD8+/TNFa+	CD4+/TNFa+_INFy+	CD8+/TNFa+_INFy+	CD4+/react	CD8+/react
POSITIVE	0	0	0	0	0	0	0	0	0	0	0	0
POSITIVE	0	0.049	0.11	0.063	0.07354	0.037	0.044	0	0.044	0.033	0.07354	0
POSITIVE	0	0.006	0	0.074	0	0	0.01923	0.05	0	0	0.01446	0.021
POSITIVE	0	0	0	0	0	0.14	0	0	0	0.14	0	0
EXPOSED	0	0.067	0	0.041	0.003	0	0	0	0.005	0	0	0
POSITIVE	0.00092	0.001	0	0	0.03133	0.01551	0.00627	0	0.012	0	0.0256	0.0078
POSITIVE	0	0.008	0	0	0.01032	0.025	0.006	0	0.005	0	0.01132	0.013
POSITIVE	0.00672	0.01272	0.001152	0	0	0	0	0	0	0	0	0
POSITIVE	0.00588	0	0	0.02055	0	0.033	0.00103	0	0	0.003	0	0.02155
EXPOSED	0	0.004	0.00096	0.00172	0	0.09	0	0	0	0.009	0	0.062
EXPOSED	0	0.00212	0	0.00928	0.00291	0.00357	0	0.00713	0.00077	0.004	0	0.0067
POSITIVE	0	0.016	0	0	0.02824	0.13	0.00982	0.022	0.019	0.06	0.01906	0.092
POSITIVE	0	0.006	0	0	0	0.006	0	0	0	0	0	0
POSITIVE	0	0.144	0.005	0.173	0	0.06	0.0264	0.1	0.003	0.05	0.0224	0.11
POSITIVE	0	0.004	0.014	0.038	0.003	0.051	0	0.042	0.004	0.05	0	0.043
EXPOSED	0	0	0	0	0.01051	0.03392	0	0	0	0	0.00225	0.01324
POSITIVE	0	0	0	0	0	0	0	0	0	0	0	0
POSITIVE	0	0	0	0	0.00983	0	0	0	0	0	0.00247	0
POSITIVE	0	0	0	0	0	0.046	0	0	0	0	0.00132	0.02
POSITIVE	0.036	0.025	0	0.006	0.01245	0.006	0	0.009	0.007	0	0.00545	0.015
POSITIVE	0	0.01	0	0	0	0	0	0	0	0	0	0
EXPOSED	0.00086	0	0.00041	0.005	0.00583	0.018	0	0	0.003	0.009	0.00111	0.009
POSITIVE	0.00101	0.046	0	0.156	0.03672	0.08938	0.02023	0.06817	0.007	0.00238	0.03795	0.11117
POSITIVE	0	0.007	0	0	0.01853	0.028	0.0087	0.023	0.01214	0.008	0.01509	0.043
POSITIVE	0	0.041	0	0	0.05689	0.018	0.04293	0	0.037	0	0.06282	0
POSITIVE	0.009	0.01	0	0	0	0	0	0	0	0	0	0
POSITIVE	0.034	0	0.107	0	0	0.013	0	0.12	0.006	0.031	0	0.102
POSITIVE	0	0.01	0	0	0	0	0	0	0	0	0	0
POSITIVE	0.00103	0	0	0	0.014901	0.0643	0	0	0	0.00225	0.007191	0.05843
POSITIVE	0	0.008	0	0	0.02057	0.104	0.006	0.186	0.007	0.104	0.01957	0.186
POSITIVE	0	0.03709	0	0	0	0.012	0	0.065	0	0	0	0.077
EXPOSED	0	0.015	0	0	0	0.004	0	0	0	0	0.003	0
EXPOSED	0	0	0	0.02357	0	0	0	0	0	0	0	0
POSITIVE	0.00024	0	0	0	0	0	0	0.0453	0	0.021	0	0.0103
POSITIVE	0.00439	0	0.00883	0	0	0	0.02771	0.025	0.01433	0.006	0	0
EXPOSED	0.016	0	0.0032	0	0.004	0	0.00907	0	0.01	0	0.00307	0
POSITIVE	0	0.005	0.00032	0.01618	0.00981	0.03371	0.003	0.02371	0.0074	0.012	0.00541	0.04542
POSITIVE	0	0	0.0002	0	0	0	0	0	0	0.001	0	0
POSITIVE	0	0.003	0	0	0.01502	0.042	0.0013	0	0.004	0	0.01232	0.04012
POSITIVE	0	0	0	0.009	0	0	0	0	0	0	0	0
EXPOSED	0	0.152	0	0.016	0	0.002	0	0	0	0.005	0	0
POSITIVE	0.026	0	0	0.04	0.036	0.059	0.064	0.066	0	0.019	0.1	0.106
POSITIVE	0	0.013	0	0	0	0	0	0	0.003	0	0	0
EXPOSED	0	0	0	0	0.085	0	0.097	0.318	0.075	0.24	0.107	0
POSITIVE	0	0	0	0	0	0.005	0	0	0	0	0	0.032
POSITIVE	0	0.027	0	0	0.012	0.029	0	0.0083	0.001	0.009	0.00587	0.0283
POSITIVE	0.02345	0	0.01362	0	0.0097	0	0.091	0.02331	0.026	0.003	0.0747	0.01931
POSITIVE	0	0.008	0.00676	0	0	0	0	0	0	0.00051	0	0
POSITIVE	0.001112	0.01262	0.00209	0	0.00056	0.074	0	0.04461	0.00174	0.036	0	0.08261
POSITIVE	0.00312	0	0	0	0.035	0.12336	0.00856	0	0.01	0	0.03356	0.11921
POSITIVE	0.00417	0	0	0	0	0.028	0	0.0224	0	0.02	0	0.0304
EXPOSED	0.00115	0.014	0.00306	0.046	0.011	0.099	0	0.044	0.008	0.042	0	0.101
POSITIVE	0	0.00479	0.002215	0.00125	0.0399	0.02467	0.00263	0	0.0039	0	0.03863	0.02528
POSITIVE	0	0.001	0	0	0	0	0	0.089	0.00023	0	0	0.077
POSITIVE	0	0.012	0.00212	0.01891	0.00296	0	0	0	0	0.00227	0	0
POSITIVE	0	0	0	0.001	0	0	0	0	0	0	0	0
EXPOSED	0	0.001	0	0	0	0	0	0.022	0	0	0	0.022
POSITIVE	0	0.013	0	0	0	0	0	0	0	0	0	0
EXPOSED	0	0.002	0	0.008	0.0062	0	0	0	0.009	0	0	0
POSITIVE	0.02033	0.049	0	0.066	0.02033	0	0.007	0	0.008	0	0.01933	0
POSITIVE	0.00502	0	0	0.033	0.01855	0.035	0.02149	0.041	0.015	0.024	0.02504	0.052
EXPOSED	0	0.00443	0.001978	0.00739	0.02038	0.02382	0.00742	0.01274	0.00838	0.00782	0.01942	0.02874
POSITIVE	0.00577	0	0.00089	0	0	0	0.00351	0	0.005	0.004	0	0
CONTROL	0.00226	0	0	0	0.01964	0.02176	0	0	0.001	0	0.00346	0
CONTROL	0.00332	0.0333	0	0.015	0.00823	0	0.00828	0	0.00653	0	0.00998	0
CONTROL	0	0	0	0	0	0.019	0	0	0	0	0	0.006
CONTROL	0	0	0	0.016	0	0	0	0	0	0	0	0
CONTROL	0	0	0	0.001	0	0.026	0	0	0	0	0	0.02812
EXPOSED	0	0	0	0.001	0	0.044	0	0.041	0	0.023	0	0.062
EXPOSED	0.00305	0	0	0	0.00732	0	0.00958	0.02974	0.00558	0	0.01132	0.02689
CONTROL	0.00611	0	0	0	0.002	0	0	0	0	0	0.0027	0
CONTROL	0	0	0	0	0	0	0	0	0	0	0	0
POSITIVE	0	0	0.027	0	0	0.24	0.00493	0.174	0.006	0.117	0	0.297
CONTROL	0	0	0	0.007	0.00828	0.027	0.00419	0.01081	0.006	0.007	0.00647	0.03081
CONTROL	0	0	0.017	0	0	0.035	0	0.008	0	0.002	0	0.041
CONTROL	0	0	0	0.01783	0	0.042	0	0	0	0.009	0	0.00943

## Sheet: ICS_HKU1_1_data
sample_type	cd4+/il2+	cd4+/il4+	cd8+/il2+	cd8+/il4+	CD4+/INFy+	CD8+/INFy+	CD4+/TNFa+	CD8+/TNFa+	CD4+/TNFa+_INFy+	CD8+/TNFa+_INFy+	CD4+/react	CD8+/react
POSITIVE	0	0	0.15	0	0	0.01	0	0	0	0	0	0
POSITIVE	0	0.041	0.07	0.803	0.02754	0	0.015	0.008	0.011	0	0.03154	0
POSITIVE	0	0.05	0	0	0.00642	0	0.06223	0	0.00723	0	0.06142	0
POSITIVE	0	0	0	0	0	0	0	0	0	0	0	0
EXPOSED	0	0.001	0	0.013	0	0.01	0	0.018	0	0.01	0	0.018
POSITIVE	0	0.005	0	0.011	0.01322	0	0.00644	0.00302	0.013	0.002	0.00666	0
POSITIVE	0	0.002	0	0	0.00264	0.011	0.003	0	0.002	0	0.00364	0
POSITIVE	0	0.00672	0	0.00213	0.00757	0	0	0	0.00509	0	0	0
POSITIVE	0	0.00864	0	0.0014	0.00306	0	0.0007	0	0.00106	0	0.0027	0
EXPOSED	0	0.007	0.00503	0	0	0.088	0	0.023	0.005	0.027	0	0.084
EXPOSED	0	0	0.00022	0.00828	0.00441	0.02056	0	0.00056	0.00029	0	0	0.02112
POSITIVE	0.00045	0	0.002	0.023	0.00424	0.008	0	0	0	0	0	0.009
POSITIVE	0	0	0	0	0	0	0	0	0	0.008	0	0
POSITIVE	0	0.02	0	0.044	0	0	0	0.052	0	0.02	0	0.032
POSITIVE	0.00193	0	0.058	0.008	0	0	0	0.022	0	0	0	0.017
EXPOSED	0	0	0	0	0	0	0	0	0	0	0	0
POSITIVE	0	0	0	0	0	0	0	0.01912	0	0	0	0.01612
POSITIVE	0.00683	0	0	0	0	0	0	0	0	0	0	0
POSITIVE	0	0	0	0	0	0.011	0	0	0	0	0	0.006
POSITIVE	0	0	0	0	0	0	0	0	0	0	0	0
POSITIVE	0	0.003	0.021	0.009	0.008	0.023	0	0.025	0.004	0	0	0.053
EXPOSED	0	0	0	0	0	0.019	0	0.019	0	0.008	0	0.03
POSITIVE	0.00172	0.012	0	0.02	0.01972	0.01738	0.00644	0.00458	0.005	0	0.01916	0.01958
POSITIVE	0	0.002	0	0	0.00653	0	0	0	0.00514	0	0.00063	0
POSITIVE	0	0	0	0	0	0	0	0	0	0	0	0
POSITIVE	0.002	0	0	0	0	0.014	0.01197	0.00233	0.011	0.013	0	0.00333
POSITIVE	0.012	0	0.036	0	0.006	0.027	0.014	0.084	0.01	0.036	0.01	0.075
POSITIVE	0.017	0.019	0	0.012	0	0	0	0	0	0	0	0
POSITIVE	0.00336	0	0	0.01	0	0.01647	0	0.01448	0.00066	0.01303	0	0.01792
POSITIVE	0	0.001	0	0	0.00146	0.084	0	0.247	0	0.184	0.00046	0.147
POSITIVE	0	0.00309	0	0	0.00408	0.012	0	0	0.00408	0	0	0.002
EXPOSED	0	0.021	0.00574	0	0.022	0.009	0.02	0	0.022	0.008	0.02	0
EXPOSED	0	0.01	0	0.01057	0.00694	0	0.007	0	0.006	0	0.00794	0
POSITIVE	0.00133	0	0.00665	0	0.002	0	0.0065	0	0.01	0	0	0
POSITIVE	7e-05	0.006	0.00165	0.005	0.00648	0	0.00167	0.00891	0.00248	0.004	0.00567	0
EXPOSED	0.013	0	0	0.01	0.008	0.041	0.01043	0	0.004	0	0.01443	0.04079
POSITIVE	0	0.007	0	0	0.00428	0	0	0	0.00034	0	0.00134	0
POSITIVE	0	0	0	0	0	0	0	0	0	0	0	0
POSITIVE	0.00593	0.001	0	0	0	0.003	0.00719	9e-05	0	0	0.00335	0.00809
POSITIVE	0	0	0	0.041	0	0	0	0	0	0	0	0
EXPOSED	0.012	0	0.0252	0	0.149	0.03	0.033	0	0.034	0	0.148	0.022
POSITIVE	0	0	0	0.022	0	0.055	0	0.088	0	0	0	0.143
POSITIVE	0	0.025	0.012	0	0.007	0	0.00368	0.00349	0.014	0	0	0
EXPOSED	0.047	0	0	0	0.044	0	0.011	0	0	0	0.066	0
POSITIVE	0	0	0	0	0	0	0	0	0	0	0	0
POSITIVE	0	0	0.00277	0	0	0	0	0	0	0	0	0
POSITIVE	0.01145	0.001	0.00248	0	0	0	0.004	0	0	0	0	0
POSITIVE	0	0.008	0.021	0	0	0.00126	0	0	0	0	0	0
POSITIVE	0.001192	0.01262	0	0.015	0.00742	0.003	0.00563	0.01461	0.00802	0	0.00503	0.02361
POSITIVE	0.00402	0.093	0.00054	0.09	0	0.038	0	0.02485	0	0.019	0	0.04385
POSITIVE	0	0.003	0	0	0	0	0	0	0	0	0	0
EXPOSED	0	0	0.00606	0	0	0.025	0	0	0	0	0	0.01573
POSITIVE	0	0	0	0	0.0043	0	0	0	0.0003	0	0	0
POSITIVE	0	0	0	0	0	0	0.00023	0	0	0.001	0	0
POSITIVE	0	0	0	0.0059	0	0	0	0	0	0	0	0
POSITIVE	0	0	0	0	0	0	0	0	0	0	0	0
EXPOSED	0	0	0	0	0	0	0	0	0	0	0	0
POSITIVE	0	0	0.0012	0	0	0	0	0.004	0	0	0	0.016
EXPOSED	0	0	0	0	0	0	0	0	0	0	0	0
POSITIVE	0.00156	0	0	0	0	0.01	0	0.008	0	0.006	0	0.012
POSITIVE	0	0	0	0.011	0	0.004	0	0.033	0	0.012	0	0.025
EXPOSED	0	0	0	0	0.00876	0.01953	0	0.00506	0.00076	0.00253	0.00568	0.02206
POSITIVE	0.00124	0.013	0.00145	0.006	0	0.009	0	0	0	0	0	0.00183
CONTROL	0.00107	0	0.00665	0	0	0	0	0	0	0.00229	0	0
CONTROL	0	0.0163	0	0.015	0.00171	0.01131	0	0.00417	0.00077	0.00531	0	0.01017
CONTROL	0	0.006	0	0	0.00472	0	0	0	0.001	0	0.00372	0
CONTROL	0	0	0	0.02	0.00921	0.027	0.008	0	0.009	0.019	0.00821	0.008
CONTROL	0	0	0.00165	0	0	0	0	0	0	0	0	0
EXPOSED	0	0	0	0.01	0	0.038	0	0.01	0	0	0	0.052
EXPOSED	0.00296	0	0	0	0.00297	0	0	0.01323	0.00297	0	0	0.01315
CONTROL	0	0	0	0	0.008	0	0.00386	0.008	0.006	0	0.00586	0.006
CONTROL	0	0	0	0	0	0.09	0	0.067	0	0.07	0	0.087
POSITIVE	0	0	0.007	0.018	0	0.055	0	0	0	0	0	0.047
CONTROL	0	0	0	0	0	0.007	0	0.01681	0	0.004	0	0.01981
CONTROL	0	0	0.001	0	0	0.012	0.0342	0.015	0	0.014	0.0332	0.013
CONTROL	0	0	0	0.00115	0	0.016	0	0	0	0.006	0	0

## Sheet: ICS_HKU1_2_data
sample_type	cd4+/il2+	cd4+/il4+	cd8+/il2+	cd8+/il4+	CD4+/INFy+	CD8+/INFy+	CD4+/TNFa+	CD8+/TNFa+	CD4+/TNFa+_INFy+	CD8+/TNFa+_INFy+	CD4+/react	CD8+/react
POSITIVE	0	0	0	0.17	0	0	0	0	0	0	0	0
POSITIVE	0	0.049	0	0.213	0.05954	0	0.05	0	0.04	0	0.06954	0
POSITIVE	0	0.007	0.01	0.064	0.00384	0	0.01569	0.19	0	0	0.01984	0.161
POSITIVE	0	0	0	0	0	0	0	0	0	0	0	0
EXPOSED	0	0	0	0	0.011	0	0	0	0	0.01	0.001	0
POSITIVE	0	0.005	0	0.02	0.00133	0	0.008	0.00102	0.008	0	0.00133	0.01053
POSITIVE	0.0033	0	0.00168	0	0.00193	0.006	0.051	0	0.002	0	0.05093	0
POSITIVE	0.00972	0.01572	3.8e-05	8e-05	0.01745	0	0	0	0.00609	0	0.00602	0
POSITIVE	0.00576	0.00864	0	0.00755	0.0017	0	0.00655	0	0	0	0.00855	0
EXPOSED	0	0	0	0.01772	0	0.041	0	0	0	0	0	0.013
EXPOSED	0	0.00112	0	0.00628	0.00884	0.01356	0.01652	0	0.0024	0.004	0.02296	0.00922
POSITIVE	0	0	0	0	0	0	0	0	0	0	0	0
POSITIVE	0	0	0	0	0	0	0	0.024	0	0.02	0	0.004
POSITIVE	0	0	0	0	0	0	0	0	0	0	0	0
POSITIVE	0.00172	0	0.017	0	0.021	0	0.00244	0.001	0.013	0	0.01044	0.001
EXPOSED	0	0	0	0	0	0	0	0	0	0	0	0
POSITIVE	0.002	0	0	0	0	0	0	0	0	0	0	0.00412
POSITIVE	0.00483	0	0	0	0	0	0	0	0	0	0	0
POSITIVE	0	0	0	0	0	0.05	0	0	0	0	0	0.055
POSITIVE	0	0	0	0	0	0	0.105	0	0	0	0.10198	0
POSITIVE	0	0	0.011	0	0	0	0	0	0	0	0	0
EXPOSED	0	0	0	0.004	0	0.038	0	0.032	0	0.021	0	0.049
POSITIVE	0.00043	0	0.03	0	0.00343	0	0.00186	0	0.021	0.08038	0.00029	0
POSITIVE	0	0.003	0	0	0.03053	0.015	0.00108	0	0.00414	0	0.02747	0
POSITIVE	0	0	0	0	0	0	0	0	0	0	0	0
POSITIVE	0.006	0	0.019	0	0.013	0.027	0.01689	0.035	0.018	0.025	0.01189	0.037
POSITIVE	0.005	0	0.076	0	0.023	0.078	0.02	0.02229	0.015	0.025	0.028	0.07529
POSITIVE	0.019	0.058	0	0.023	0.001	0.01	0.007	0.009	0.007	0.011	0.001	0.008
POSITIVE	0.00539	0	0.00152	0	0	0.00563	0	0.00516	0	0.00703	0.000441	0.00376
POSITIVE	0	0	0	0	0	0.104	0	0.158	0	0.104	0	0.158
POSITIVE	0	0.02609	0	0	0.01002	0	0	0	0.00501	0	0	0
EXPOSED	0	0.011	0.00474	0.004	0	0.018	0	0	0.002	0	0	0.001
EXPOSED	0	0.003	0.00786	0.00757	0	0.003	0	0	0	0.001	0	0
POSITIVE	0	0	0	0.02	0	0	0.00683	0	0.011	0.006	0	0
POSITIVE	0.00136	0	0.00483	0	0.00864	0.003	0	0.00458	0	0.001	0.00779	0.00658
EXPOSED	0.004	0	0.00151	0	0.002	0.01597	0	0	0	0	0	0.01417
POSITIVE	0	0.004	0	0.00418	0	0.00124	0	0	0	0	0	0.00021
POSITIVE	0	0	0	0.002	0	0	0	0	0	0.012	0	0
POSITIVE	0	0.003	0	0	0	0.001	0	0	0.002	0	0	0
POSITIVE	0	0	0	0.071	0	0	0	0.00421	0	0.00221	0	0
EXPOSED	0.005	0	0.0162	0	0.096	0.116	0.018	0.006	0.021	0	0.093	0.127
POSITIVE	0	0	0.016	0	0.049	0.088	0.016	0.132	0	0.014	0.065	0.206
POSITIVE	0.003	0.003	0	0	0	0	0	0	0	0	0	0
EXPOSED	0	0	0	0.21	0	0	0	0.11	0	0.11	0	0
POSITIVE	0	0.019	0	0.041	0.00344	0	0	0	0	0	0	0.01
POSITIVE	0	0	0.00819	0	0.02	0	0	0.00519	0	0.008	0.0135	0
POSITIVE	0.00545	0	0.02262	0.008	0	0.024	0.017	0.02335	0.007	0.022	0.006	0.02535
POSITIVE	0	0.006	0.01	0	0.00121	0	0	0	0.004	0	0	0
POSITIVE	0.001312	0.00962	0	0	0.00149	0.021	0	0.01561	0.0023	0.002	0	0.03461
POSITIVE	0.00358	0.004	0	0.02	0	0	0	0	0	0	0	0
POSITIVE	0	0.055	0	0.074	0	0	0	0	0	0	0	0
EXPOSED	0	0.002	0	0.015	0	0.03	0	0	0.005	0.004	0	0.02312
POSITIVE	0	0	1.5e-05	0	0.01613	0	0.00033	0.00013	0.00013	0	0.01633	0
POSITIVE	0	0.006	0	0	0.00251	0	0.0049	0.059	0.00406	0	0.00335	0.047
POSITIVE	0	0	0.00438	0.00691	0.00085	0.02477	9e-05	0.00528	0.003	0.00691	0	0.02314
POSITIVE	0.00165	0	0	0.001	0	0	0.04093	0	0	0	0.03793	0
EXPOSED	0	0.007	0	0	0	0.063	0	0	0	0	0	0.063
POSITIVE	0.00509	0.019	0	0	0	0	0	0	0	0	0	0
EXPOSED	0	0	0	0	0	0.012	0	0	0	0.003	0	0.00821
POSITIVE	0.01333	0	0.00406	0	0.0064	0.011	0.004	0.018	0.004	0.017	0.0064	0.012
POSITIVE	0	0	0	0.016	0.00041	0.00127	0	0.047	0	0.016	0.00145	0.03227
EXPOSED	0	0	0.000998	0	0	0	0	0.00112	0	8e-05	0	0
POSITIVE	0.00577	0.013	0.00246	0	0.029	0.01866	0.00989	0	0.01	0	0.02889	0.01291
CONTROL	0.00287	0	0	0.003	0	0	0	0	0	0	0	0
CONTROL	0.00657	0.0033	0	0	0.00658	0.01121	0.00335	0.00352	0.00653	0.00121	0.0034	0.01352
CONTROL	0	0.005	0	0	0	0	0	0.011	0	0	0	0.004
CONTROL	0	0	0	0.029	0	0	0	0	0	0	0	0
CONTROL	0	0	0	0.004	0	0	0	0	0	0	0	0
EXPOSED	0.00363	0	0.00255	0	0	0.031	0	0.022	0	0	0	0.054
EXPOSED	0	0	0.01215	0.007	0.00424	0.01461	0	0.02446	0.00444	0.00446	0	0.03461
CONTROL	0.0012	0.001	0	0.02	0.01	0.014	0.00883	0.052	0.004	0.019	0.01483	0.047
CONTROL	0	0	0	0	0	0.14	0	0.067	0	0.06	0	0.147
POSITIVE	0	0	0.01	0	0	0.102	0	0.007	0	0	0	0.12
CONTROL	0	0	0	0	0.01723	0.017	0.01197	0.02581	0.009	0.017	0.0202	0.02581
CONTROL	0	0	0.01	0.00137	0	0.02	0	0.006	0	0.002	0	0.024
CONTROL	0	0.007	0.0004	0.00983	0.00399	0.021	0	0	0.002	0.017	0	0

## Sheet: ICS_NL63_1_data
sample_type	cd4+/il2+	cd4+/il4+	cd8+/il2+	cd8+/il4+	CD4+/INFy+	CD8+/INFy+	CD4+/TNFa+	CD8+/TNFa+	CD4+/TNFa+_INFy+	CD8+/TNFa+_INFy+	CD4+/react	CD8+/react
POSITIVE	0	0	0.11	0	0.001	0	0	0	0	0	0	0
POSITIVE	0	0.029	0.12	0.173	0.05754	0.058	0.018	0	0.02	0	0.05554	0.026
POSITIVE	0.03	0.029	0.02	0	0.01646	0.01	0.03623	0	0.02123	0	0.03146	0
POSITIVE	0	0	0	0	0	0	0	0	0	0	0	0
EXPOSED	0	0.009	0	0	0.002	0	0	0	0.004	0	0	0
POSITIVE	0	0	0	0.008	0.01733	0.041	0	0	0	0	0.00902	0.03102
POSITIVE	0	0.004	0	0	0.00034	0.002	0	0	0	0	0	0
POSITIVE	0.00297	0.01772	0	0.00413	0	0	0	0	0	0	0	0
POSITIVE	0.00622	0.01064	0.00362	0.02055	0.00606	0.018	0.00438	0	0.00306	0.006	0.00738	0.011
EXPOSED	0	0.005	0	0.01672	0	0.044	0	0	0	0.003	0	0.015
EXPOSED	0	0.00012	0.0019	0.00828	0.00376	0.02656	0	0.01313	0	0.011	0	0.02869
POSITIVE	0	0	0	0	0.00324	0.04	0	0.012	0	0.02	0	0.032
POSITIVE	0	0	0.01	0	0	0.001	0	0	0	0	0	0
POSITIVE	0	0.002	0	0.034	0	0.085	0	0.148	0	0.088	0	0.145
POSITIVE	0.00362	0.032	0.02	0.062	0	0	0	0	0	0	0	0
EXPOSED	0	0	0	0	0	0.01909	0	0	0	0	0	0
POSITIVE	0	0	0.00484	0	0	0.166	0	0	0	0	0	0.15812
POSITIVE	0	0	0	0	0	0	0	0	0	0	0	0
POSITIVE	0	0	0	0	0	0.048	0	0	0	0	0	0.029
POSITIVE	0.008	0	0.026	0.093	0	0.113	0.01	0.098	0	0.08	0.00245	0.131
POSITIVE	0	0	0	0	0.016	0	0	0	0.008	0	0	0
EXPOSED	0.00249	0	0.00028	0	0	0.041	0	0.003	0	0.006	0	0.038
POSITIVE	0.03386	0.017	0	0.04	0.02172	0.03838	0.00668	0.04117	0.012	0.02938	0.0224	0.06417
POSITIVE	0	0.011	0	0	0.02453	0.067	0.01593	0.085	0.01614	0.034	0.02432	0.118
POSITIVE	0	0	0	0	0.02389	0.026	0.01221	0	0.011	0.026	0.0251	0
POSITIVE	0	0	0	0	0	0	0	0	0	0	0	0
POSITIVE	0.01	0	0	0	25.64	0	0	0	0	0	0	0
POSITIVE	0	0.001	0	0	0	0	0	0	0	0	0	0
POSITIVE	0	0	0	0	0.018681	0.04996	0	0	0	0	0.009926	0.04202
POSITIVE	0	0.023	0	0	0.01716	0.364	0.00284	0.247	0.012	0.224	0.008	0.387
POSITIVE	0.00339	0.00509	0	0.01	0.00339	0.01032	0.069	0	0	0.00516	0.07239	0.00332
EXPOSED	0	0	0	0	0	0	0	0	0	0	0	0
EXPOSED	0	0	0	0.01757	0	0.01	0	0	0	0	0	0
POSITIVE	0.00508	0	0.00665	0.018	0	0.003	0.01585	0.0283	0.02	0.022	0	0.0093
POSITIVE	0	0	0.00183	0	0	0	0	0	0	0	0	0
EXPOSED	0.011	0	0.0011	0	0	0	0	0	0	0	0	0
POSITIVE	0	0	0	0.00618	0.00088	0.01308	0	0.01971	0	0.014	0	0.01879
POSITIVE	0	0	0	0	0	0.012	0	0	0	0.002	0	0
POSITIVE	0	0	0	0	0.01702	0.02762	0.00121	0	0.003	0	0.01523	0.02574
POSITIVE	0	0	0	0.013	0	0	0	0	0	0	0	0
EXPOSED	0	0.712	0	0.566	0	0	0	0	0.003	0	0	0
POSITIVE	0	0.016	0.037	0	0.001	0.094	0.062	0.037	0	0.059	0.063	0.072
POSITIVE	0	0	0	0	0	0	0	0.0116	0	0.011	0	0
EXPOSED	0	0	0	0	0	0	0	0.17	0	0	0	0
POSITIVE	0	0	0	0	0	0	0	0	0	0	0	0
POSITIVE	0	0	0	0	0	0	0	0.00722	0	0.005	0	0
POSITIVE	0.00745	0	0.01062	0	0	0	0.003	0.00731	0.007	0	0	0.00131
POSITIVE	0	0.002	0.012	0	0	0	0	0	0	0	0	0
POSITIVE	0	0.00862	0	0.001	0.00168	0.039	0.00012	0.02707	0.00402	0.022	0	0.04407
POSITIVE	0	0	0	0	0.00275	0.15811	0	0	0	0	0	0.15396
POSITIVE	0	0.001	0	0	0	0	0	0	0	0	0	0
EXPOSED	0	0	0	0.015	0	0.042	0	0.027	0	0.019	0	0.05
POSITIVE	0.0005	0	0.000665	0	0.02274	0.024	0	0.00812	0	0.01	0.02074	0.02212
POSITIVE	0	0	0	0	0	0	0.00692	0	0.0001	0	0.00537	0
POSITIVE	0	0	0	0.00024	0	0	0	0	0	0	0	0
POSITIVE	0	0	0	0	0	0	0	0	0	0	0	0
EXPOSED	0.00143	0	0	0.109	0	0.028	0	0.006	0	0.027	0	0.007
POSITIVE	0	0.066	0	0	0	0	0	0	0.003	0	0	0
EXPOSED	0	0	0	0.005	0	0.009	0	0.00136	0	0.005	0	0.00536
POSITIVE	0.00052	0	0	0	0	0.044	0	0	0	0	0	0.02501
POSITIVE	0.00111	0	0	0.089	0	0.113	0	0.018	0	0.048	0	0.083
EXPOSED	0	0.00052	0.001828	0	0.02652	0.03442	0	0.00917	0.00052	0.00642	0.02475	0.03717
POSITIVE	0	0	0.00079	0	0	0	0	0	0	0	0	0
CONTROL	0	0	0	0	0.02164	0.04194	0	0	0	0	0.01264	0
CONTROL	0.00318	0.0143	0.0003	0	0	0	0	0	0	0	0	0
CONTROL	0	0	0	0	0	0.012	0	0	0	0.001	0	0
CONTROL	0	0	0	0	0.00089	0.077	0	0	0	0.017	0	0.014
CONTROL	0.00266	0.079	0.00174	0.679	0	1.416	0	4.47012	0	0	0	5.88712
EXPOSED	0	0	0	0.024	0	0	0	0	0	0	0	0
EXPOSED	0	0	0.00213	0	0.00147	0	0.00245	0.02846	0.00345	0	0.00047	0.0281
CONTROL	0.00432	0.003	0	0	0.013	0	0.00936	0	0.01	0	0.01236	0
CONTROL	0	0	0	0	0	0.13	0	0.045	0	0.06	0	0.115
POSITIVE	0	0	0	0	0	0	0	0	0	0	0	0
CONTROL	0	0	0	0.004	0.00067	0.01	0	0.00267	0	0.004	0	0.00867
CONTROL	0	0	0	0	0	0.024	0	0	0	0	0	0.019
CONTROL	0	0.002	0	0	0	0	0	0	0	0	0	0

## Sheet: ICS_NL63_2_data
sample_type	cd4+/il2+	cd4+/il4+	cd8+/il2+	cd8+/il4+	CD4+/INFy+	CD8+/INFy+	CD4+/TNFa+	CD8+/TNFa+	CD4+/TNFa+_INFy+	CD8+/TNFa+_INFy+	CD4+/react	CD8+/react
POSITIVE	0	0	0.15	0	0	0	0	0	0	0	0	0
POSITIVE	0	0.062	0.1	0.163	0.05654	0	0.028	0	0.029	0	0.05554	0
POSITIVE	0	0.037	0	0.064	0.01734	0.023	0.02923	0.016	0.01823	0.026	0.02834	0.013
POSITIVE	0	0	0	0	0	0.13	0	0	0	0	0	0
EXPOSED	0	0	0	0.002	0	0.03	0	0.004	0	0	0	0.054
POSITIVE	0.00112	0	0	0	0.03133	0.0171	0	0	0.006	0	0.02521	0.00971
POSITIVE	0.00632	0.002	0.00313	0	0.01879	0.033	0.01463	0	0.018	0	0.01542	0.019
POSITIVE	0.00872	0.01372	0.001182	0.01113	0	0	0	0	0.00038	0	0	0
POSITIVE	0.00174	0	0	0.01555	0	0	0	0.001	0	0	0.00169	0
EXPOSED	0	0.001	4e-05	8e-05	0.003	0.073	0	0	0	0	0	0.052
EXPOSED	0	0	0	0.0041	0.00033	0.00838	0	0.01213	0	0.009	0	0.01151
POSITIVE	0.00506	0	0	0	0.01424	0	0	0	0	0	0.01224	0
POSITIVE	0	0	0	0	0	0.048	0	0	0	0.004	0	0.001
POSITIVE	0	0	0	0	0	0.025	0	0.072	0	0.053	0	0.044
POSITIVE	0.013	0	0.022	0	0.018	0	0.01	0	0	0	0.028	0
EXPOSED	0	0	0	0	0.00751	0.03721	0	0	0	0	0.00033	0.01782
POSITIVE	0	0	0	0	0	0.208	0	0	0	0	0	0.20449
POSITIVE	0	0	0	0	0	0	0	0	0	0	0	0
POSITIVE	0	0	0	0	0	0.044	0	0	0	0	0	0.025
POSITIVE	0.009	0.002	0	0.333	0.00245	0.353	0	0.246	0	0.15	0	0.449
POSITIVE	0	0	0	0	0	0	0	0	0	0	0	0
EXPOSED	0	0.003	0.00147	0.006	0	0.059	0	0.012	0	0.011	0	0.06
POSITIVE	0.00148	0.018	0	0.076	0.03372	0.06838	0.02172	0.04417	0.017	0.04938	0.03744	0.08317
POSITIVE	0	0.016	0.01	0.038	0.02953	0.092	0.01416	0.106	0.01714	0.055	0.02655	0.143
POSITIVE	0	0.003	0	0	0.02089	0	0.00793	0	0.002	0	0.02682	0
POSITIVE	0	0	0	0	0	0	0	0	0	0	0	0
POSITIVE	0.014	0	0	0	0	0	0	0	0	0	0	0
POSITIVE	0.008	0	0	0	0	0	0	0	0	0	0	0
POSITIVE	0	0	0	0	0.021991	0.06675	0	0	0	0	0.015601	0.06064
POSITIVE	0	0.015	0	0	0.02657	0.424	0.00672	0.274	0.011	0.274	0.02229	0.424
POSITIVE	0	0.01709	0	0	0.00371	0	0.01171	0	0.00371	0	0.01171	0
EXPOSED	0	0	0	0	0	0	0	0	0	0	0	0
EXPOSED	0	0.01	0.01086	0.01757	0.0079	0	0.016	0	0.01	0	0.0139	0
POSITIVE	0	0	0.00865	0.007	0	0	0.00299	0	0.007	0	0	0
POSITIVE	0.00336	0	0	0	0	0	0.01771	0.01064	0.00833	0.001	0	0
EXPOSED	0.022	0	0	0	0	0	0.02043	0	0.005	0	0	0
POSITIVE	0	0	0	0.00015	0	0.01771	0	0.01344	0	0.012	0	0.01915
POSITIVE	0	0	0.00016	0	0	0	0	0	0	0	0	0
POSITIVE	0	0	0	0	0.01011	0.03866	0	0	0	0	0.00532	0.03678
POSITIVE	0	0	0.00158	0	0	0.00776	0	0	0	0	0	0
EXPOSED	0	0.082	0.0032	0	0.006	0.009	0	0.003	0.01	0.01	0	0.002
POSITIVE	0	0.015	0	0.011	0.064	0.088	0.061	0.066	0	0.044	0.125	0.11
POSITIVE	0	0	0.023	0.027	0	0	0	0.00649	0	0.001	0	0
EXPOSED	0	0	0	0.03	0	0	0	0.28	0	0	0	0
POSITIVE	0	0	0	0	0	0	0	0	0	0	0	0
POSITIVE	0	0	0	0	0	0.04	0	0.01321	0	0.01	0	0.04321
POSITIVE	0.00096	0	0.00962	0	0	0	0	0.01831	0	0	0	0.01731
POSITIVE	0	0.005	0.018	0	0	0	0	0	0	0	0	0
POSITIVE	0.001052	0.00862	0.06361	0	0.00469	0.072	0.00534	0.02861	0.00802	0.018	0.00201	0.08261
POSITIVE	0.00193	0	0.00031	0.012	0.035	0.14638	0	0	0.006	0	0.02888	0.14461
POSITIVE	0	0.007	0	0	0	0	0.008	0	0	0	0	0
EXPOSED	0	0	0	0	0	0.036	0	0.018	0	0.002	0	0.052
POSITIVE	0	0.00162	0	0.00189	0.02531	0.029	0	0	0	0.001	0.02333	0.02605
POSITIVE	0.00314	0	0	0	0.00161	0	0.00483	0	0.00316	0	0.00328	0
POSITIVE	0	0.003	0.00212	0.0044	0	0	0	0	0	0.00016	0	0
POSITIVE	0	0	0.00159	0.011	0	0	0.05797	0	0	0	0.05797	0
EXPOSED	0.00667	0	0	0	0	0	0	0	0	0	0	0
POSITIVE	0	0.133	0	0	0	0	0	0	0	0	0	0
EXPOSED	0	0	0	0	0	0	0	0	0	0	0	0
POSITIVE	0.01133	0	0	0	0.00233	0.059	0	0	0	0	0	0.04193
POSITIVE	0	0	0	0	0	0.084	0	0.039	0	0.038	0.00148	0.085
EXPOSED	0	0	0.002548	0	0.01795	0.02396	0	0.00585	0.00195	0.00596	0.01492	0.02385
POSITIVE	0.01177	0	0.00106	0	0	0	0.01	0.00696	0.003	0.007	0	0
CONTROL	0	0	0	0	0.01564	0.02411	0	0	0	0	0.0035	0
CONTROL	0	0	0.00031	0	2e-05	0	0	0	0	0	0	0
CONTROL	0	0	0	0	0	0.044	0	0	0	0.013	0	0
CONTROL	0	0	0	0	0	0.009	0	0	0	0	0	0
CONTROL	0	0	0.00207	0.014	0	0.04	0	0	0	0	0	0.03942
EXPOSED	0.00663	0	0.00338	0.004	0.003	0	0	0	0	0	0	0
EXPOSED	0.00014	0	0	0	0.00511	0	0	0	0.00473	0	0	0
CONTROL	0.00646	0	0	0	0	0	0	0	0	0	0.00101	0
CONTROL	0	0	0.00188	0	0	0.06	0	0.043	0	0.03	0	0.073
POSITIVE	0	0	0.006	0	0	0.064	0	0	0	0	0	0.055
CONTROL	0.02573	0	0.00019	0	0.02423	0.012	0.00999	0.00631	0.008	0.009	0.02622	0.00931
CONTROL	0	0	0	0.00189	0	0.013	0	0	0	0.002	0	0.004
CONTROL	0.00545	0	0	0.00583	0	0.037	0	0	0	0	0	0.016

## Sheet: ICS_OC43_1_data
sample_type	cd4+/il2+	cd4+/il4+	cd8+/il2+	cd8+/il4+	CD4+/INFy+	CD8+/INFy+	CD4+/TNFa+	CD8+/TNFa+	CD4+/TNFa+_INFy+	CD8+/TNFa+_INFy+	CD4+/react	CD8+/react
POSITIVE	0	0	0	0	0	0	0	0	0	0	0	0
POSITIVE	0	0.108	0.01	0.843	0.04754	0	0.028	0	0.027	0	0.04854	0
POSITIVE	0.04	0.067	0.29	0	0.00346	0	0.08023	0.519	0.00823	0.029	0.07546	0.49
POSITIVE	0	0	0	0	0	0.12	0	0	0	0.12	0	0
EXPOSED	0	0.01	0	0.026	0	0	0	0	0.002	0	0	0
POSITIVE	0	0.011	0	0.008	0.03233	0.04651	0.0024	0	0.008	0	0.02673	0.04103
POSITIVE	0	0.003	0	0	0.00462	0.061	0.00147	0.006	0.005	0.011	0.00109	0.056
POSITIVE	0	0.00109	0.000842	0	0.01191	0	0	0	0	0	0.00128	0
POSITIVE	0.00143	0.00464	0	0.00455	0.04606	0	0.05927	0	0.00706	0	0.09827	0
EXPOSED	0	0.006	0	0.01272	0	0.065	0	0	0	0.004	0	0.04
EXPOSED	0	0.00512	0	0.01028	0.00421	0.00156	0	0	0.0034	0	0	0.00309
POSITIVE	0.00022	0	0	0	0.01224	0	0.009	0	0.007	0	0.01424	0
POSITIVE	0	0.002	0	0	0	0.15	0	0.03	0	0.069	0	0.111
POSITIVE	0	0	0	0.004	0	0.004	0	0.039	0	0.022	0	0.021
POSITIVE	0.00561	0	0	0.005	0.00434	0.04	0.00447	0.017	0.011	0.02	0	0.037
EXPOSED	0.00409	0	0	0	0.01551	0.025	0	0	0.002	0	0.01274	0.00557
POSITIVE	0	0	0	0	0.031	0.118	0.00777	0.01112	0	0	0.03877	0.12912
POSITIVE	0	0	0	0	0.01283	0	0	0	0	0	0.00384	0
POSITIVE	0.00119	0.001	0	0	0.01612	0.141	0.0082	0.005	0.002	0.002	0.02232	0.144
POSITIVE	0	0	0	0	0	0.022	0	0.035	0	0.01	0	0.047
POSITIVE	0.031	0	0.024	0.013	0.024	0	0.041	0	0.018	0	0.047	0
EXPOSED	0.00074	0	0	0.018	0	0.079	0	0.024	0	0.025	0	0.078
POSITIVE	0	0.004	0	0.01	0.01772	0.02837	0.00818	0.00315	0.022	0.06438	0.0189	0.03115
POSITIVE	0	0	0.001	0	0	0	0.00283	0	0	0	0	0
POSITIVE	0	0.019	0	0	0	0	0	0	0	0	0	0
POSITIVE	0	0.005	0	0	0	0	0	0	0	0	0	0
POSITIVE	0.005	0	0	0	0	0	0	0	0	0	0	0
POSITIVE	0.021	0.021	0	0.002	0	0	0	0	0	0	0	0
POSITIVE	0	0	0	0	0.012181	0.04688	0	0	0	0.00383	0.005201	0.03894
POSITIVE	0	0.001	0	0	0.00113	0.164	0.00128	0.119	0	0.094	0.00513	0.189
POSITIVE	0.00404	0.01909	0	0	0	0.013	0	0.102	0	0	0	0.115
EXPOSED	0.00236	0.058	0	0.035	0.039	0.07	0.023	0	0.03	0.019	0.032	0.048
EXPOSED	0	0.003	0.00033	0.02257	0	0	0	0	0.002	0	0	0
POSITIVE	0.00228	0	0	0	0	0	0.00918	0	0.011	0	0	0
POSITIVE	0	0	0	0	0	0	0.01306	0	0.01233	0	0	0
EXPOSED	0.01	0	0.00618	0	0	0	0.02343	0.0072	0.019	0	0.00443	0.0072
POSITIVE	0	0	0	0	0	0	0	0	0	0	0	0
POSITIVE	0	0	0	0	0	0	0	0	0	0	0	0
POSITIVE	0.00049	0.019	0.001	0.014	0.01597	0.033	0.01217	0.01012	0.014	0	0.01414	0.04312
POSITIVE	0	0.002	0	0.02	0	0.00341	0	0	0	0.0002	0	0
EXPOSED	0.032	0	0.0712	0	0.049	0.098	0.065	0.044	0.041	0.032	0.073	0.11
POSITIVE	0	0.019	0	0.0092	0.042	0.053	0.095	0.013	0.038	0.007	0.099	0.059
POSITIVE	0	0.001	0.00604	0	0	0	0	0	0	0	0	0
EXPOSED	0.036	0	0.08	0	0	0	0	0.33	0	0.2	0	0
POSITIVE	0	0	0	0	0	0	0	0	0	0	0	0
POSITIVE	0	0	0.00284	0	0	0	0	0	0	0	0	0
POSITIVE	0.02045	0	0.02262	0.054	0	0.015	0.047	0.03031	0.005	0.019	0.036	0.02631
POSITIVE	0	0	0.00299	0	0	0	0	0	0	0	0	0
POSITIVE	0.001522	0.00662	0	0.004	0.0068	0.026	0.0011	0	0.00602	0	0.00188	0.0291
POSITIVE	0.0021	0	0	0.018	0.01429	0.103	0	0.0151	0	0.014	0.01236	0.1041
POSITIVE	0	0	0	0	0	0.001	0	0	0	0	0	0
EXPOSED	0	0	0	0	0	0	0	0	0	0	0	0
POSITIVE	0.00046	0	0	0	0.00118	0	0	0	0	0	0.00132	0
POSITIVE	0.00296	0.008	0	0	0.0809	0.249	0.40127	0.182	0.05745	0.021	0.42472	0.41
POSITIVE	0	0.002	0.00179	0.01891	0	0.00054	0	0	0	0.00309	0	0
POSITIVE	0	0	0	0	0	0	0	0.00512	0	0	0	0
EXPOSED	0.00014	0.009	0	0.018	0	0	0	0	0	0	0	0
POSITIVE	0	0.008	0	0	0	0	0	0	0	0	0	0
EXPOSED	0	0.011	0	0	0	0	0	0	0.002	0	0	0
POSITIVE	0.00205	0.005	0	0.003	0.00107	0.036	0	0	0	0.005	0	0.026
POSITIVE	0	0	0	0.008	0	0.048	0	0.025	0	0.023	0	0.05
EXPOSED	0.00213	0	0	0.00092	0.01761	0.00984	0	0.000921	0.00161	0.00184	0.0141	0.008921
POSITIVE	0.00377	0	0.00111	0	0	0	0.014	0.00419	0.01	0.007	0	0
CONTROL	0	0	0	0	0.00833	0.05594	0	0	0	0.01129	0	0.00299
CONTROL	0	0	0	0.003	0	0	0	0.00187	0	0	0	0
CONTROL	0	0.003	0	0	0.00172	0.158	0	0.047	0	0.047	0	0.158
CONTROL	0	0.004	0	0.006	0	0	0	0	0	0	0	0
CONTROL	0	0	0	0	0	0.012	0	0	0	0	0	0.01177
EXPOSED	0	0	0	0	0	0	0	0	0	0	0	0
EXPOSED	0.00093	0	0	0	0.0122	0.00382	9e-05	0.01915	0.00709	0.00015	0.0052	0.02282
CONTROL	0	0.016	0.006	0	0.016	0	0.00896	0.004	0.007	0	0.01796	0.004
CONTROL	0	0	0	0	0	0.09	0	0.109	0	0.06	0	0.139
POSITIVE	0	0	0	0	0	0.005	0	0	0	0	0	0
CONTROL	0	0	0	0	0	0.028	0	0.0108	0	0.013	0	0.0258
CONTROL	0	0	0	0	0	0.025	0	0	0	0.003	0	0.019
CONTROL	0.00387	0.008	0	0.02883	0.00168	0.035	0	0	0	0.011	0	0.005

## Sheet: ICS_OC43_2_data
sample_type	cd4+/il2+	cd4+/il4+	cd8+/il2+	cd8+/il4+	CD4+/INFy+	CD8+/INFy+	CD4+/TNFa+	CD8+/TNFa+	CD4+/TNFa+_INFy+	CD8+/TNFa+_INFy+	CD4+/react	CD8+/react
POSITIVE	0	0	0.12	0.16	0	0	0	0	0	0	0	0
POSITIVE	0	0.031	0	0.093	0.01454	0.041	0.01	0	0.005	0	0.01954	0.038
POSITIVE	0	0.007	0	0	0.00368	0	0.03304	0	0.00404	0	0.03268	0
POSITIVE	0	0	0	0	0	0.11	0	0	0	0	0	0
EXPOSED	0	0.01	0.0006	0.015	0	0	0	0	0	0	0	0
POSITIVE	0	0	0	0.003	0.00633	0.00751	0.00162	0	0.003	0	0.00495	0.00651
POSITIVE	0	0.001	0	0.197	0	0	0	0	0	0	0	0
POSITIVE	0	0.01172	3e-06	0	0.00106	0	0	0	0	0	0	0
POSITIVE	0.00283	0.00564	0	0.01055	0.00155	0	0.002	0	0	0	0.004	0
EXPOSED	0	0.004	0	0.01072	0	0.085	0	0	0.002	0.014	0	0.07
EXPOSED	0	0.00712	0	0.01428	0.00054	0.00156	0	0	0	0	0	0.00469
POSITIVE	0	0.002	0	0.004	0.01224	0.05	0.003	0.057	0.004	0.05	0.01124	0.057
POSITIVE	0	0.014	0	0	0	0	0	0.004	0	0.02	0	0
POSITIVE	0	0	0	0	0	0	0	0.032	0	0.016	0	0.004
POSITIVE	0.00208	0	0.038	0.009	0.003	0	0	0	0.002	0	0	0.001
EXPOSED	0	0	0	0	0	0	0	0	0	0	0	0
POSITIVE	0	0	0.0045	0	0	0.002	0	0	0	0	0	0.00313
POSITIVE	0.00483	0	0	0.01	0	0	0	0	0	0	0	0
POSITIVE	0	0	0	0	0.00112	0.089	0	0.019	0	0.01	0.00332	0.098
POSITIVE	0	0	0.00153	0	0	0.073	0	0.043	0	0.02	0	0.096
POSITIVE	0	0	0	0.023	0	0	0	0	0.003	0	0	0
EXPOSED	0.00214	0	0	0.002	0	0.022	0	0.011	0	0.004	0	0.029
POSITIVE	0.00043	0.006	0	0.052	0.01563	0.03838	0.01772	0.03717	0.146	0.16038	0.02135	0.04617
POSITIVE	0	0	0	0	0.00308	0	0	0.005	0.00069	0	0	0
POSITIVE	0	0	0	0	0	0	0	0	0	0	0	0
POSITIVE	0.01	0.013	0	0	0	0	0.00645	0	0.009	0	0	0
POSITIVE	0.01	0	0.015	0.08	0	0	0	0.08	0	0	0	0.023
POSITIVE	0.009	0.033	0	0	0	0	0	0	0	0	0	0
POSITIVE	0.00227	0	0	0	0.004081	0.02408	0	0.00087	0	0.00703	0.003341	0.01792
POSITIVE	0	0.019	0	0	0.01952	0.224	0.023	0.245	0.014	0.204	0.02852	0.265
POSITIVE	0	0.05209	0	0	0.00761	0.00553	0.00861	0	0.00761	0	0.00861	0.00553
EXPOSED	0.00636	0.032	0	0.025	0.01372	0.03	0.011	0.013	0.017	0	0.00772	0.044
EXPOSED	0	0.013	0	0.02057	0.01739	0.012	0.019	0	0.017	0	0.01939	0
POSITIVE	0	0	0	0.011	0	0	0	0.01145	0.003	0.011	0	0
POSITIVE	8e-05	0.002	0	0	0	0	0.00762	0.00549	0.00933	0.003	0	0
EXPOSED	0.01	0	0	0	0	0	0.00208	0	0.003	0	0	0.00121
POSITIVE	0	0.00372	0	0.01418	0.00257	0.0008	0	0	0.0044	0	0	0.00551
POSITIVE	0	0	0	0	0	0	0	0	0	0.011	0	0
POSITIVE	0	0	0	0	0	0	0	0	0	0	0	0
POSITIVE	0	0	0.00017	0	0	0	0	0	0	0.00017	0	0
EXPOSED	0	0	0.00103	0	0.008	0.004	0	0	0	0	0	0.001
POSITIVE	0.073	0	0	0	0.012	0.054	0.086	0	0.029	0	0.069	0.054
POSITIVE	0	0.006	0.00566	0	0	0	0.357	0	0	0	0.355	0
EXPOSED	0.492	0	1.29	0	0	0	0	0	0	0	0	0
POSITIVE	0	0.003	0	0.004	0	0	0	0	0	0	0	0
POSITIVE	0	0	0.00286	0	0	0.003	0	0.00302	0.004	0.003	0	0.00302
POSITIVE	0.00745	0	0.02062	0	0	0	0.005	0.02031	0.002	0.01	0	0.00431
POSITIVE	0	0	0.00956	0	0	0	0	0	0	0	0	0
POSITIVE	0	0.00762	0	0.008	0.00536	0.049	0.00118	0.01661	0.00358	0.008	0.00296	0.05761
POSITIVE	0	0.002	0.00356	0	0	0.03645	0	0	0	0	0	0.03793
POSITIVE	0	0	0	0	0	0	0	0	0	0	0	0
EXPOSED	0	0	0	0	0	0	0	0	0	0	0	0
POSITIVE	0	0	2e-06	0	0.01922	0.001	0	0.00211	0	0.001	0.02031	0.00211
POSITIVE	0.00137	0.001	0	0	0.00237	0	0.00837	0.011	0.00255	0	0.00819	0
POSITIVE	0	0	0	0.00476	0.01296	0	0	0	0	0.00033	0.01496	0
POSITIVE	0	0.006	0.00143	0	0	0	0	0	0	0	0	0
EXPOSED	0	0.002	0.008	0.025	0	0	0	0	0	0	0	0
POSITIVE	0.00309	0.011	0.0022	0	0.013	0.037	0	0.032	0	0.013	0	0.056
EXPOSED	0	0	0	0	0	0	0	0	0	0	0	0
POSITIVE	0.01133	0	0	0	0.01433	0.023	0.01	0.005	0.01	0.006	0.01433	0.022
POSITIVE	0.00759	0	0	0.004	0.00712	0	0.00867	0.028	0.002	0	0.01379	0.036
EXPOSED	0	0	1.5e-05	8e-05	0.00392	0.00978	0	0.00475	0	0.00378	0.00099	0.01075
POSITIVE	0.0029	0	0.00821	0	0	0.005	0.0073	0	0.009	0.001	0	0
CONTROL	0.00039	0	0.00226	0	0.00383	0.00015	0	0	0	0.0012	0	0
CONTROL	0.00198	0.0023	0	0.007	0	0	0	0.00305	0.00048	0	0	0.00205
CONTROL	0	0.003	0	0.004	0	0	0	0	0	0	0	0
CONTROL	0	0.079	0	0.282	0	0.029	0	0	0	0.011	0	0
CONTROL	0.00043	0	0.00146	0.001	0	0.015	0	0	0	0	0	0.01912
EXPOSED	0.00048	0	0	0	0.002	0.012	0	0.023	0	0.002	0.00022	0.033
EXPOSED	0	0	0.01015	0.036	0.001528	0.01661	0	0.04246	0.000878	0.00946	0	0.04961
CONTROL	0	0	0.033	0	0	0.012	0	0.011	0	0	0.00259	0.026
CONTROL	0	0	0	0	0	0.06	0	0.016	0	0.02	0	0.056
POSITIVE	0	0	0	0	0	0	0	0	0	0	0	0
CONTROL	0.0013	0	0	0.006	0.00723	0	0	0.00981	0	0	0.0078	0.00881
CONTROL	0	0	0	0.00668	0	0.033	0	0.008	0	0.002	0	0.039
CONTROL	0.00063	0.002	0	0.0019	0.00719	0	0	0	0.005	0.011	0.00057	0

## Sheet: ICS_S1_data
sample_type	cd4+/il2+	cd4+/il4+	cd8+/il2+	cd8+/il4+	CD4+/INFy+	CD8+/INFy+	CD4+/TNFa+	CD8+/TNFa+	CD4+/TNFa+_INFy+	CD8+/TNFa+_INFy+	CD4+/react	CD8+/react
POSITIVE	0.015	0.02	0.35	2.46	0.058	0.01	0	0	0	0	0.035	0
POSITIVE	0	0.088	0	0.443	0.06354	0.024	0.04	0.004	0.029	0	0.07454	0.083
POSITIVE	0	0.087	0.12	0.034	0.01188	0	0.11965	0	0.00365	0.029	0.12788	0
POSITIVE	0	0	0	0	0	0.096	0	0	0	0	0	0
EXPOSED	0	0.01	0	0.007	0.015	0.06	0	0.044	0	0.05	0.015	0.054
POSITIVE	0	0.003	0	0	0.03033	0.05051	0	0	0.004	0	0.02202	0.04053
POSITIVE	0	0.005	0	0.01	0.01232	0	0.008	0	0.006	0	0.01432	0
POSITIVE	9e-05	0.01372	0.000572	0	0	0	0	0	0	0	0	0
POSITIVE	0.00131	0.00383	0.00303	0.00655	0	0	0	0	0	0	0	0
EXPOSED	0	0	0.00986	0.01472	0	0.116	0	0.011	0	0.005	0	0.122
EXPOSED	0	0.02812	0	0.00828	0.01284	0	0.00503	0	0.0054	0	0.01247	0
POSITIVE	0.00531	0	0	0.019	0	0	0	0	0	0	0	0
POSITIVE	0	0	0	0	0	0.003	0	0	0	0	0	0
POSITIVE	0	0.01	0	0.03	0.004	0.047	0.00609	0.113	0.009	0.051	0.00109	0.109
POSITIVE	0.00178	0	0.038	0.053	0.005	0.025	0	0.006	0	0.02	0	0.011
EXPOSED	0	0	0	0	0.00351	0.03577	0	0	0	0	0	0.01636
POSITIVE	0	0.015	0	0	0.019	0.289	0	0	0	0	0.01839	0.29032
POSITIVE	0	0	0	0	0.00183	0	0	0	0	0	0	0
POSITIVE	0.00127	0	0	0	0	0.096	0	0	0	0	0	0.088
POSITIVE	0	0	0	0	0	0.053	0	0.045	0	0.02	0	0.078
POSITIVE	0	0.015	0.007	0	0.022	0	0	0	0.011	0	0.005	0
EXPOSED	0.00218	0	0	0.001	0	0.042	0	0.031	0	0.019	0	0.054
POSITIVE	0.00156	0.013	0	0.066	0.04772	0.08238	0.01666	0.06717	0.005	0.00538	0.04738	0.10017
POSITIVE	0.00301	0.007	0	0	0.02853	0.034	0.01953	0.05	0.01714	0.009	0.03092	0.075
POSITIVE	0	0	0.13	0	0.02489	0	0.00164	0	0.004	0	0.02253	0
POSITIVE	0	0	0.008	0	0	0	0	0	0	0	0	0
POSITIVE	0.002	0	0	0	0	0	0	0	0	0	0	0
POSITIVE	0	0	0	0	0	0	0	0	0	0	0	0
POSITIVE	0.00533	0	0.00172	0	0.029441	0.07124	0	0	0.00231	0.00119	0.023021	0.0633
POSITIVE	0	0.03	0	0	0.04357	0.334	0.031	0.228	0.028	0.144	0.04657	0.418
POSITIVE	0	0	0	0	0	0	0	0.011	0	0	0	0.011
EXPOSED	0	0.004	0.00017	0.013	0.018	0.057	0	0	0.001	0	0.00885	0.031
EXPOSED	0	0.008	0.00286	0.00557	0.01022	0	0.014	0	0.012	0	0.01222	0
POSITIVE	0.00395	0	0.00441	0.014	0	0	0	0	0	0	0	0
POSITIVE	0.00492	0	0.01083	0	0	0	0.02771	0.01747	0.01733	0.008	0	0
EXPOSED	0.004	0	0	0	0	0	0.01572	0.0032	0.015	0	0	0
POSITIVE	0	0	0	0	0	0.00171	0	0	0	0	0	0.00273
POSITIVE	0	0.002	0	0	0	0.022	0	0	0	0.013	0	0
POSITIVE	0	0	0	0	0.00281	0.02915	0	0	0	0	0.00092	0.02727
POSITIVE	0	0	0.00278	0	0	0	0	0.02855	0	0	0	0.0266
EXPOSED	0.058	0	0.0632	0	0.084	0.11	0.143	0.086	0.073	0.048	0.154	0.148
POSITIVE	0	0	0	0.023	0	0.103	0	0.036	0	0.012	0	0.127
POSITIVE	0	0.014	0	0.006	0	0	0.075	0.00249	0	0	0.06	0
EXPOSED	0.027	0	0	0.15	0	0	0.103	0.239	0.013	0.079	0.048	0
POSITIVE	0	0	0	0	0	0	0	0	0	0	0	0
POSITIVE	0	0	0.00719	0	0	0	0	0.00473	0	0.005	0	0
POSITIVE	0.03145	0.011	0.03862	0.015	0.029	0.038	0.103	0.05831	0.037	0.026	0.095	0.07031
POSITIVE	0	0.015	0.016	0	0	0	0	0	0	0	0	0
POSITIVE	0.000602	0.01062	0	0.022	0.00061	0.015	0.00121	0.01861	0.0036	0.001	0	0.03261
POSITIVE	0.00785	0	0	0	0.017	0.09097	0.00488	0	0.001	0	0.02088	0.09031
POSITIVE	0.00165	0	0	0	0	0.016	0	0	0	0	0	0.01141
EXPOSED	0	0	0	0	0	0.028	0	0	0	0	0	0.0188
POSITIVE	0	0.00206	0.000705	0	0.0064	0.017	0	0	0	0	0.00596	0.01647
POSITIVE	0.00654	0	0	0	0	0	0	0	0	0	0	0
POSITIVE	0	0	0.00552	0.00143	0	0	0	0	0	0	0	0
POSITIVE	0	0	0	0.001	0	0	0	0	0	0	0	0
EXPOSED	0	0	0	0.059	0	0	0	0	0	0	0	0
POSITIVE	0.00609	0.056	0	0.001	0.009	0	0	0	0.005	0	0	0
EXPOSED	0	0	0	0	0	0	0	0	0	0	0	0
POSITIVE	0.01333	0	0.025	0	0.00133	0.254	0	0.072	0	0.072	0	0.254
POSITIVE	0	0	0	0.029	0	0.021	0	0	0	0	0	0.02
EXPOSED	0	0.00139	0.002988	0.00028	0.00178	0.01299	0	0.00904	0	0.00599	0	0.01604
POSITIVE	0	0.03	0	0.008	0	0	0.023	0.01558	0.014	0.015	0	0
CONTROL	0	0	0	0	0.01164	0.05433	0	0	0	0	0	0
CONTROL	0.00473	0	0.00481	0	0	0	0	0	0	0	0	0
CONTROL	0	0	0	0	0	0.014	0	0	0	0	0	0
CONTROL	0	0	0	0	0.00059	0	0	0	0	0	0	0
CONTROL	0	0	0	0.003	0	0.002	0	0	0	0	0	0.00029
EXPOSED	0	0	0	0	0	0.032	0	0	0	0.005	0	0.025
EXPOSED	0	0	0	0	0	0	0	0.01846	0	0	0	0.01561
CONTROL	0	0	0	0	0	0	0	0	0	0	0	0
CONTROL	0	0	0.00111	0	0	0.021	0	0	0	0	0	0.018
POSITIVE	0	0	0.007	0	0	0.005	0	0	0	0	0	0
CONTROL	0	0	0.00173	0.002	0	0.028	0	0.00418	0	0.009	0	0.02318
CONTROL	0	0	0	0	0	0.009	0	0.01	0	0.005	0	0.014
CONTROL	0.00132	0.007	0	0.00383	0	0	0	0	0	0.003	0	0

[truncated: 7 more sheets: ICS_S2_data, ICS_M_data, ICS_N_data, T_cell_phenotyping_data, B_cell_phenotyping, symptoms, metadata]
